# Supplementary material for: Arazá: Eugenia stipitata Mc Vaught as a Potential Functional Food
Source: Foods. 2024 Jul 23;13(15):2310. doi: 10.3390/foods13152310 (PMC11311875; doi:10.3390/foods13152310)
Supplement: Supplementary file 1 [file foods-13-02310-s001.zip]

Archive with 1 entries (1 files):
- foods-3058642-supplementary.pdf
